# Supplementary material for: Classifying grass-dominated habitats from remotely sensed data: The influence of spectral resolution, acquisition time and the vegetation classification system on accuracy and thematic resolution
Source: Sci Total Environ. 2020 Apr 1;711:134584. doi: 10.1016/j.scitotenv.2019.134584 (PMC7014585; doi:10.1016/j.scitotenv.2019.134584)
Supplement: Supplementary Data 3 [file mmc3.xlsx]

## Sheet: NVC & Hypersepctral
Aggregated confusion matrices for hyperspectral imagery, NVC, Wide
The confusion matrices are aggregated over five validation repetions during which validation pixels were randomly sampled up to a maximum of 1000 pixels per category.
The number of ground-truth pixels gives the number of validation pixels per category for a single validation (in other words they are the rowsums of the confusion matrix / 5)
Thematic resolution: coarsest
	M13	MG1	MG10	MG5	MG6a	MG7	OV24	OV28a	S	W25a	Ground-truth pixels	Producer Accuracy (%)
M13	3125	25	0	0	0	10	0	0	615	0	755	82.7815
MG1	30	4144	88	13	79	330	11	79	226	0	1000	82.88
MG10	0	0	3120	0	0	355	0	0	40	0	703	88.7624
MG5	0	0	0	10	0	5	0	0	0	0	3	66.6667
MG6a	8	3	0	0	4612	188	179	5	2	3	1000	92.24
MG7	81	549	153	0	8	3975	10	152	72	0	1000	79.5
OV24	15	365	0	0	100	75	1900	50	160	0	533	71.2946
OV28a	0	176	7	0	0	85	59	4656	17	0	1000	93.12
S	0	55	10	0	0	45	0	0	3995	0	821	97.3203
W25a	0	0	0	0	0	0	0	0	0	0	0	0
Sum	3259	5317	3378	23	4799	5068	2159	4942	5127	3	6815
User Accuracy (%)	95.8883	77.9387	92.3623	43.4783	96.1034	78.4333	88.0037	94.2129	77.9208	0
Thematic resolution: communities
	M13	MG1	MG10	MG5	MG6a	MG7	OV24	OV28a	S2	S25	S26	W25a	Ground-truth pixels	Producer Accuracy (%)
M13	3308	25	5	0	0	44	0	0	218	25	150	0	755	87.6291
MG1	35	4178	79	11	84	326	20	95	0	0	172	0	1000	83.56
MG10	0	0	3150	0	0	345	0	10	0	5	5	0	703	89.6159
MG5	0	0	0	10	0	5	0	0	0	0	0	0	3	66.6667
MG6a	5	1	0	0	4561	205	217	4	0	0	6	1	1000	91.22
MG7	60	545	127	0	2	4025	11	177	0	5	48	0	1000	80.5
OV24	15	400	0	0	95	100	1895	55	25	35	45	0	533	71.1069
OV28a	0	112	4	0	0	89	65	4719	0	0	11	0	1000	94.38
S2	0	0	5	0	0	0	0	0	2770	15	30	0	564	98.227
S25	0	10	15	0	0	25	0	0	0	235	10	0	59	79.661
S26	0	65	0	0	0	60	0	0	200	80	585	0	198	59.0909
W25a	0	0	0	0	0	0	0	0	0	0	0	0	0	0
Sum	3423	5336	3385	21	4742	5224	2208	5060	3213	400	1062	1	6815
User Accuracy %	96.6404	78.2984	93.0576	47.619	96.183	77.0482	85.8243	93.2609	86.2123	58.75	55.0847	0
Thematic resolution: sub-communities
	M13	MG10	MG1a	MG1b	MG5	MG6a	MG7a/b	MG7a	MG7b	MG7d	OV24	OV24a	OV24b	OV28a	S2	S25	S26	W25a	Ground-truth pixels	Producer Accuracy (%)
M13	3365	0	25	0	0	0	0	5	10	0	0	0	0	0	190	30	150	0	755	89.1391
MG10	0	3150	0	0	0	0	0	0	355	0	0	0	0	0	0	5	5	0	703	89.6159
MG1a	50	70	4106	0	18	69	0	27	255	121	3	0	0	136	0	0	145	0	1000	82.12
MG1b	0	0	5	0	0	0	0	0	0	0	0	0	0	0	0	0	0	0	1	0
MG5	0	0	0	0	10	0	0	5	0	0	0	0	0	0	0	0	0	0	3	66.6667
MG6a	3	0	3	0	0	4434	0	0	478	30	48	0	0	2	0	0	1	1	1000	88.68
MG7a/b	0	0	0	0	0	0	4126	871	0	3	0	0	0	0	0	0	0	0	1000	82.52
MG7a	50	0	393	0	0	0	1	3989	502	3	1	0	0	12	0	0	49	0	1000	79.78
MG7b	45	518	35	0	0	10	10	18	4084	20	0	0	4	231	0	14	11	0	1000	81.68
MG7d	0	8	236	1	0	0	7	11	66	4620	0	6	0	30	2	0	13	0	1000	92.4
OV24	15	0	150	0	0	90	0	0	275	0	345	0	0	50	0	5	50	0	196	35.2041
OV24a	0	0	120	0	0	0	0	10	35	45	10	1175	0	15	30	30	0	0	294	79.932
OV24b	0	0	0	0	0	5	0	0	0	0	0	20	185	0	0	0	0	5	43	86.0465
OV28a	0	0	85	0	0	0	0	0	262	42	0	1	3	4606	0	1	0	0	1000	92.12
S2	0	5	0	0	0	0	0	0	0	0	0	0	0	0	2770	15	30	0	564	98.227
S25	0	15	5	0	0	0	0	0	60	0	0	0	0	0	0	205	10	0	59	69.4915
S26	7	0	55	0	0	0	0	13	60	0	0	0	0	0	230	55	570	0	198	57.5758
W25a	0	0	0	0	0	0	0	0	0	0	0	0	0	0	0	0	0	0	0	0
Sum	3535	3766	5218	1	28	4608	4144	4949	6442	4884	407	1202	192	5082	3222	360	1034	6	9816
User Accuracy (%)	95.1909	83.6431	78.6892	0	35.7143	96.224	99.5656	80.6021	63.3965	94.5946	84.7666	97.7537	96.3542	90.6336	85.9714	56.9444	55.1257	0
Thematic resolution: finest
	M13	MG10	MG1aArr	MG1aHolc	MG1aMix	MG1b	MG5	MG6a	MG7a/b	MG7a	MG7b	MG7d	OV24	OV24a	OV24b	OV28a	S2	S25	S26	W25a	Ground-truth pixels	Producer Accuracy (%)
M13	3355	0	30	0	30	0	0	0	0	5	5	0	0	0	0	0	180	35	135	0	755	88.8742
MG10	0	3155	25	0	0	0	0	0	0	0	330	0	0	0	0	0	0	0	5	0	703	89.7582
MG1aArr	45	311	2472	0	0	0	0	45	0	35	286	5	0	0	0	0	0	25	581	0	761	64.9671
MG1aHolc	0	0	0	4869	0	0	0	0	0	0	4	127	0	0	0	0	0	0	0	0	1000	97.38
MG1aMix	54	0	273	0	4173	0	0	110	0	20	114	16	6	0	0	222	0	0	12	0	1000	83.46
MG1b	0	0	0	5	0	0	0	0	0	0	0	0	0	0	0	0	0	0	0	0	1	0
MG5	0	0	10	0	0	0	5	0	0	0	0	0	0	0	0	0	0	0	0	0	3	33.3333
MG6a	3	0	0	0	1	0	0	4391	0	0	499	45	49	0	0	10	0	0	0	2	1000	87.82
MG7a/b	0	0	0	0	0	0	0	0	4112	888	0	0	0	0	0	0	0	0	0	0	1000	82.24
MG7a	89	0	36	0	625	0	0	0	0	3636	471	4	1	0	0	17	0	0	121	0	1000	72.72
MG7b	39	497	92	0	47	0	0	13	11	18	3985	13	1	0	1	258	0	13	12	0	1000	79.7
MG7d	0	3	0	85	172	0	0	0	5	7	54	4627	0	5	0	29	1	0	12	0	1000	92.54
OV24	10	0	205	0	65	0	0	105	0	0	175	0	330	0	0	50	0	5	35	0	196	33.6735
OV24a	0	0	0	10	125	0	0	0	0	10	40	45	10	1155	0	15	30	30	0	0	294	78.5714
OV24b	0	0	0	0	0	0	0	10	0	0	0	0	0	30	175	0	0	0	0	0	43	81.3953
OV28a	0	0	1	0	92	0	0	0	0	0	281	43	0	0	9	4572	0	2	0	0	1000	91.44
S2	0	0	0	0	0	0	0	0	0	0	0	0	0	0	0	0	2770	20	30	0	564	98.227
S25	0	10	0	0	5	0	0	0	0	0	60	0	0	0	0	0	0	210	10	0	59	71.1864
S26	0	0	130	0	5	0	0	0	0	20	35	0	0	0	0	0	225	60	515	0	198	52.0202
W25a	0	0	0	0	0	0	0	0	0	0	0	0	0	0	0	0	0	0	0	0	0	0
Sum	3595	3976	3274	4969	5340	0	5	4674	4128	4639	6339	4925	397	1190	185	5173	3206	400	1468	2	11577
User Accuracy (%)	93.3241	79.3511	75.504	97.9875	78.1461	0	100	93.9452	99.6124	78.379	62.8648	93.9492	83.1234	97.0588	94.5946	88.382	86.4005	52.5	35.0817	0
MG1aArr: MG1a dominated by the grass Arrhenatherum elatius
MG1aHolc: MG1a dominated by the grass Holcus lanatus
MG1aMix: MG1a dominated by several grasses

## Sheet: NVC & Simulated 13-band
Aggregated confusion matrices for simulated 13-band imagery, NVC, Wide
The confusion matrices are aggregated over five validation repetions during which validation pixels were randomly sampled up to a maximum of 1000 pixels per category.
The number of ground-truth pixels gives the number of validation pixels per category for a single validation (in other words they are the rowsums of the confusion matrix / 5)
Thematic resolution: coarsest
	M13	MG1	MG10	MG5	MG6a	MG7	OV24	OV28a	S	W25a	Ground-truth pixels	Producer Accuracy (%)
M13	2825	50	0	0	0	210	0	65	625	0	755	74.8344
MG1	21	4016	0	16	45	479	19	82	322	0	1000	80.32
MG10	0	0	3205	0	0	305	0	0	5	0	703	91.1807
MG5	0	0	0	10	0	0	0	0	5	0	3	66.6667
MG6a	114	6	0	0	4635	186	9	50	0	0	1000	92.7
MG7	452	127	109	0	8	4184	4	57	59	0	1000	83.68
OV24	0	145	0	0	55	140	1935	40	350	0	533	72.6079
OV28a	70	38	0	0	2	46	145	4695	4	0	1000	93.9
S	100	105	0	20	0	95	0	15	3770	0	821	91.8392
W25a	0	0	0	0	0	0	0	0	0	0	0	0
Sum	3582	4487	3314	46	4745	5645	2112	5004	5140	0	6815
User Accuracy (%)	78.8666	89.503	96.7109	21.7391	97.6818	74.1187	91.6193	93.8249	73.3463	0
Thematic resolution: communities
	M13	MG1	MG10	MG5	MG6a	MG7	OV24	OV28a	S2	S25	S26	W25a	Ground-truth pixels	Producer Accuracy (%)
M13	3230	65	0	0	0	280	0	65	65	0	70	0	755	85.5629
MG1	38	4004	0	12	41	416	15	83	95	5	291	0	1000	80.08
MG10	0	0	3205	0	0	305	0	0	0	0	5	0	703	91.1807
MG5	0	0	0	10	0	0	0	0	0	0	5	0	3	66.6667
MG6a	104	10	0	0	4652	182	6	45	0	0	1	0	1000	93.04
MG7	465	134	108	0	9	4163	10	64	4	21	22	0	1000	83.26
OV24	0	180	0	0	50	165	1950	40	0	90	190	0	533	73.1707
OV28a	75	25	0	0	0	50	129	4717	0	4	0	0	1000	94.34
S2	10	0	5	0	0	0	0	0	2755	10	40	0	564	97.695
S25	0	40	0	0	0	5	0	5	0	235	10	0	59	79.661
S26	115	100	0	15	5	110	0	10	135	30	470	0	198	47.4747
W25a	0	0	0	0	0	0	0	0	0	0	0	0	0	0
Sum	4037	4558	3318	37	4757	5676	2110	5029	3054	395	1104	0	6815
User Accuracy %	80.0099	87.8455	96.5943	27.027	97.7927	73.3439	92.4171	93.796	90.2096	59.4937	42.5725	0
Thematic resolution: sub-communities
	M13	MG10	MG1a	MG1b	MG5	MG6a	MG7a/b	MG7a	MG7b	MG7d	OV24	OV24a	OV24b	OV28a	S2	S25	S26	W25a	Ground-truth pixels	Producer Accuracy (%)
M13	3365	0	40	0	0	5	0	135	0	65	0	0	0	75	25	0	65	0	755	89.1391
MG10	0	3175	0	0	0	0	0	0	335	0	0	0	0	0	0	0	5	0	703	90.3272
MG1a	44	0	3864	0	12	47	0	28	120	331	11	0	0	104	124	5	310	0	1000	77.28
MG1b	0	0	5	0	0	0	0	0	0	0	0	0	0	0	0	0	0	0	1	0
MG5	0	0	0	0	10	0	0	0	0	0	0	0	0	0	0	0	5	0	3	66.6667
MG6a	81	0	0	0	0	4511	0	5	324	30	4	0	1	44	0	0	0	0	1000	90.22
MG7a/b	0	0	4	0	0	0	4593	402	0	1	0	0	0	0	0	0	0	0	1000	91.86
MG7a	722	0	28	0	0	0	0	3593	649	1	0	0	0	6	1	0	0	0	1000	71.86
MG7b	157	385	76	0	2	13	3	21	3948	94	0	0	0	143	0	126	32	0	1000	78.96
MG7d	8	6	112	0	1	7	4	110	139	4563	19	3	0	13	3	1	11	0	1000	91.26
OV24	0	0	140	0	0	80	0	0	75	20	328	10	62	20	0	40	205	0	196	33.4694
OV24a	0	0	45	5	0	0	5	40	0	45	266	975	10	0	0	79	0	0	294	66.3265
OV24b	0	0	0	0	0	0	0	0	15	0	5	30	165	0	0	0	0	0	43	76.7442
OV28a	88	0	33	0	0	0	0	0	38	33	70	0	0	4719	0	6	13	0	1000	94.38
S2	10	10	0	0	0	0	0	0	0	0	0	0	0	0	2755	5	40	0	564	97.695
S25	0	0	35	0	0	0	0	0	5	5	0	0	0	5	0	235	10	0	59	79.661
S26	155	0	90	0	15	0	0	45	40	10	0	0	0	15	135	45	440	0	198	44.4444
W25a	0	0	0	0	0	0	0	0	0	0	0	0	0	0	0	0	0	0	0	0
Sum	4630	3576	4472	5	40	4663	4605	4379	5688	5198	703	1018	238	5144	3043	542	1136	0	9816
User Accuracy (%)	72.6782	88.7864	86.4043	0	25	96.7403	99.7394	82.0507	69.4093	87.7838	46.6572	95.776	69.3277	91.7379	90.5357	43.3579	38.7324	0
Thematic resolution: finest
	M13	MG10	MG1aArr	MG1aHolc	MG1aMix	MG1b	MG5	MG6a	MG7a/b	MG7a	MG7b	MG7d	OV24	OV24a	OV24b	OV28a	S2	S25	S26	W25a	Ground-truth pixels	Producer Accuracy (%)
M13	3330	0	40	0	60	0	0	0	0	120	0	75	0	0	0	65	30	5	50	0	755	88.2119
MG10	0	3170	0	0	0	0	0	0	0	0	340	0	0	0	0	0	0	0	5	0	703	90.1849
MG1aArr	30	0	2280	0	25	0	5	85	0	0	465	35	0	0	0	40	0	25	815	0	761	59.9212
MG1aHolc	0	0	0	4623	0	0	0	0	0	103	0	15	0	0	0	0	259	0	0	0	1000	92.46
MG1aMix	52	0	200	0	4012	0	6	42	0	6	30	539	17	0	0	84	0	2	10	0	1000	80.24
MG1b	0	0	0	5	0	0	0	0	0	0	0	0	0	0	0	0	0	0	0	0	1	0
MG5	0	0	0	0	0	0	10	0	0	0	0	0	0	0	0	0	0	0	5	0	3	66.6667
MG6a	48	0	4	0	2	0	0	4543	0	8	307	23	3	0	0	61	0	0	0	1	1000	90.86
MG7a/b	0	0	0	0	0	0	0	0	4758	242	0	0	0	0	0	0	0	0	0	0	1000	95.16
MG7a	820	0	9	0	30	0	1	0	0	3531	600	3	1	0	0	5	0	0	0	0	1000	70.62
MG7b	119	414	125	0	13	0	0	12	4	18	3902	115	1	0	0	141	1	100	34	1	1000	78.04
MG7d	15	10	6	61	84	0	0	2	8	110	159	4482	19	7	0	19	7	0	11	0	1000	89.64
OV24	0	0	250	0	0	0	0	80	0	0	55	25	300	20	50	30	0	30	140	0	196	30.6122
OV24a	0	0	5	0	45	0	0	0	0	40	0	45	265	985	10	0	0	75	0	0	294	67.0068
OV24b	0	0	0	0	0	0	0	0	0	0	15	0	5	30	165	0	0	0	0	0	43	76.7442
OV28a	74	0	11	0	50	0	0	0	0	0	29	25	98	0	0	4695	0	9	9	0	1000	93.9
S2	10	10	0	0	0	0	0	0	0	0	0	0	0	0	0	0	2765	0	35	0	564	98.0496
S25	0	0	0	0	35	0	0	0	0	0	5	5	0	0	0	5	0	235	10	0	59	79.661
S26	120	0	110	0	35	0	10	5	0	75	40	10	0	0	0	15	110	45	415	0	198	41.9192
W25a	0	0	0	0	0	0	0	0	0	0	0	0	0	0	0	0	0	0	0	0	0	0
Sum	4618	3604	3040	4689	4391	0	32	4769	4770	4253	5947	5397	709	1042	225	5160	3172	526	1539	2	11577
User Accuracy (%)	72.1091	87.9578	75	98.5925	91.3687	0	31.25	95.2611	99.7484	83.0237	65.6129	83.0461	42.3131	94.5298	73.3333	90.9884	87.169	44.6768	26.9656	0
MG1aArr: MG1a dominated by the grass Arrhenatherum elatius
MG1aHolc: MG1a dominated by the grass Holcus lanatus
MG1aMix: MG1a dominated by several grasses

## Sheet: NVC & Simulated 8-band
Aggregated confusion matrices for simulated 8-band imagery, NVC, Wide
The confusion matrices are aggregated over five validation repetions during which validation pixels were randomly sampled up to a maximum of 1000 pixels per category.
The number of ground-truth pixels gives the number of validation pixels per category for a single validation (in other words they are the rowsums of the confusion matrix / 5)
Thematic resolution: coarsest
	M13	MG1	MG10	MG5	MG6a	MG7	OV24	OV28a	S	W25a	Ground-truth pixels	Producer Accuracy (%)
M13	3210	65	0	0	0	55	0	80	365	0	755	85.0331
MG1	33	3923	0	25	50	485	14	122	348	0	1000	78.46
MG10	0	5	3205	0	0	275	0	0	30	0	703	91.1807
MG5	0	0	0	10	0	0	0	0	5	0	3	66.6667
MG6a	233	37	0	0	4463	165	3	99	0	0	1000	89.26
MG7	548	112	118	0	11	4025	48	48	90	0	1000	80.5
OV24	0	110	0	0	40	160	1930	20	400	5	533	72.4203
OV28a	138	16	0	0	3	58	195	4586	4	0	1000	91.72
S	105	120	5	20	0	70	0	15	3770	0	821	91.8392
W25a	0	0	0	0	0	0	0	0	0	0	0	0
Sum	4267	4388	3328	55	4567	5293	2190	4970	5012	5	6815
User Accuracy (%)	75.2285	89.4029	96.3041	18.1818	97.7228	76.0438	88.1279	92.2736	75.2195	0
Thematic resolution: communities
	M13	MG1	MG10	MG5	MG6a	MG7	OV24	OV28a	S2	S25	S26	W25a	Ground-truth pixels	Producer Accuracy (%)
M13	3395	75	0	0	0	55	0	80	100	30	40	0	755	89.9338
MG1	53	3855	0	37	45	446	14	148	44	1	357	0	1000	77.1
MG10	0	5	3205	0	0	285	0	0	0	0	20	0	703	91.1807
MG5	0	0	0	10	0	0	0	0	0	0	5	0	3	66.6667
MG6a	219	33	0	0	4463	157	12	116	0	0	0	0	1000	89.26
MG7	529	109	113	0	16	4055	41	52	6	50	29	0	1000	81.1
OV24	0	95	0	10	40	180	1980	25	0	180	150	5	533	74.2964
OV28a	117	9	0	0	3	51	138	4676	0	6	0	0	1000	93.52
S2	25	0	5	0	0	0	0	0	2740	25	25	0	564	97.1631
S25	10	30	5	0	0	5	0	20	0	185	40	0	59	62.7119
S26	70	120	0	20	5	90	0	10	125	40	510	0	198	51.5152
W25a	0	0	0	0	0	0	0	0	0	0	0	0	0	0
Sum	4418	4331	3328	77	4572	5324	2185	5127	3015	517	1176	5	6815
User Accuracy %	76.8447	89.0095	96.3041	12.987	97.6159	76.1645	90.6178	91.2034	90.8789	35.7834	43.3673	0
Thematic resolution: sub-communities
	M13	MG10	MG1a	MG1b	MG5	MG6a	MG7a/b	MG7a	MG7b	MG7d	OV24	OV24a	OV24b	OV28a	S2	S25	S26	W25a	Ground-truth pixels	Producer Accuracy (%)
M13	3360	0	35	0	0	5	0	25	5	65	0	0	0	80	135	20	45	0	755	89.0066
MG10	0	3180	0	0	0	0	0	0	325	0	0	0	0	0	0	0	10	0	703	90.4694
MG1a	32	0	3790	0	34	26	0	29	134	348	19	0	0	129	91	2	366	0	1000	75.8
MG1b	0	0	5	0	0	0	0	0	0	0	0	0	0	0	0	0	0	0	1	0
MG5	0	0	0	0	10	0	0	0	0	0	0	0	0	0	0	0	5	0	3	66.6667
MG6a	142	0	14	0	0	4140	0	4	575	9	8	0	3	102	0	0	3	0	1000	82.8
MG7a/b	0	0	0	0	0	0	2465	2498	0	37	0	0	0	0	0	0	0	0	1000	49.3
MG7a	1139	0	47	0	0	1	0	3252	545	1	2	0	1	10	0	0	2	0	1000	65.04
MG7b	170	340	90	0	1	18	8	13	3905	41	0	0	0	166	1	198	49	0	1000	78.1
MG7d	32	2	67	0	1	8	9	69	177	4528	37	38	4	11	10	4	3	0	1000	90.56
OV24	0	0	75	0	0	35	0	0	80	30	405	15	40	15	0	105	180	0	196	41.3265
OV24a	0	0	70	0	0	0	0	55	0	80	315	860	15	0	0	75	0	0	294	58.5034
OV24b	0	0	0	0	0	5	0	0	0	10	30	30	110	25	0	0	0	5	43	51.1628
OV28a	138	0	10	0	0	2	0	0	40	30	27	4	10	4730	0	9	0	0	1000	94.6
S2	30	5	0	0	0	0	0	0	0	0	0	0	0	0	2745	20	20	0	564	97.3404
S25	10	5	30	0	0	0	0	0	5	5	0	0	0	20	0	185	35	0	59	62.7119
S26	75	0	115	0	20	5	0	65	35	10	0	0	0	10	125	40	490	0	198	49.4949
W25a	0	0	0	0	0	0	0	0	0	0	0	0	0	0	0	0	0	0	0	0
Sum	5128	3532	4348	0	66	4245	2482	6010	5826	5194	843	947	183	5298	3107	658	1208	5	9816
User Accuracy (%)	65.5226	90.034	87.1665	0	15.1515	97.5265	99.3151	54.1098	67.0271	87.1775	48.0427	90.8131	60.1093	89.279	88.3489	28.1155	40.5629	0
Thematic resolution: finest
	M13	MG10	MG1aArr	MG1aHolc	MG1aMix	MG1b	MG5	MG6a	MG7a/b	MG7a	MG7b	MG7d	OV24	OV24a	OV24b	OV28a	S2	S25	S26	W25a	Ground-truth pixels	Producer Accuracy (%)
M13	3355	0	53	0	20	0	0	0	0	25	5	65	0	0	0	47	145	20	40	0	755	88.8742
MG10	0	3185	0	0	0	0	0	0	0	0	305	0	0	0	0	0	0	0	25	0	703	90.6117
MG1aArr	25	0	2132	0	5	0	5	155	0	0	390	0	0	0	0	30	0	5	1058	0	761	56.0315
MG1aHolc	0	0	0	4603	0	0	0	0	0	67	8	31	0	0	0	0	254	2	35	0	1000	92.06
MG1aMix	24	0	279	0	3764	0	4	10	0	0	38	639	28	0	0	189	0	0	25	0	1000	75.28
MG1b	0	0	0	5	0	0	0	0	0	0	0	0	0	0	0	0	0	0	0	0	1	0
MG5	0	0	5	0	0	0	5	0	0	0	0	0	0	0	0	0	0	0	5	0	3	33.3333
MG6a	135	0	33	0	8	0	0	4192	0	6	530	11	6	0	0	78	0	0	1	0	1000	83.84
MG7a/b	0	0	0	0	0	0	0	0	2488	2477	0	35	0	0	0	0	0	0	0	0	1000	49.76
MG7a	1073	0	28	0	35	0	0	1	0	3316	541	0	0	0	1	1	2	0	2	0	1000	66.32
MG7b	171	353	118	0	28	0	0	19	6	19	3848	53	0	0	1	128	1	207	48	0	1000	76.96
MG7d	35	7	14	38	56	0	1	9	7	63	186	4514	13	32	1	4	12	4	4	0	1000	90.28
OV24	0	0	100	0	10	0	0	50	0	0	80	30	375	25	30	20	0	100	160	0	196	38.2653
OV24a	0	0	5	0	90	0	0	0	5	50	0	65	295	870	15	0	0	75	0	0	294	59.1837
OV24b	0	0	0	0	0	0	0	5	0	0	0	10	30	35	105	25	0	0	0	5	43	48.8372
OV28a	126	0	0	0	30	0	0	4	0	0	58	29	54	2	8	4683	0	6	0	0	1000	93.66
S2	40	5	0	0	0	0	0	0	0	0	0	0	0	0	0	0	2740	20	15	0	564	97.1631
S25	10	5	5	0	20	0	0	0	0	0	5	5	0	0	0	20	0	190	35	0	59	64.4068
S26	80	0	120	10	40	0	5	5	0	50	25	20	0	0	0	5	125	40	465	0	198	46.9697
W25a	0	0	0	0	0	0	0	0	0	0	0	0	0	0	0	0	0	0	0	0	0	0
Sum	5074	3555	2892	4656	4106	0	20	4450	2506	6073	6019	5507	801	964	161	5230	3279	669	1918	5	11577
User Accuracy (%)	66.1214	89.5921	73.7206	98.8617	91.6707	0	25	94.2022	99.2817	54.6023	63.9309	81.9684	46.8165	90.249	65.2174	89.5411	83.5621	28.4006	24.244	0
MG1aArr: MG1a dominated by the grass Arrhenatherum elatius
MG1aHolc: MG1a dominated by the grass Holcus lanatus
MG1aMix: MG1a dominated by several grasses

## Sheet: Dom-Species & Hyperspectral
Aggregated confusion matrices for hyperspectral imagery, Dom-Species, Wide
The confusion matrices are aggregated over five validation repetions during which validation pixels were randomly sampled up to a maximum of 1500 pixels per category.
The number of ground-truth pixels gives the number of validation pixels per category for a single validation (in other words they are the rowsums of the confusion matrix / 5)
Thematic resolution: coarsest
	Cat 1	Cat 2	Cat 3	Cat 4	Ground-truth pixels	Producer Accuracy (%)
Cat 1	7040	0	316	144	1500	93.8667
Cat 2	45	100	75	0	44	45.4545
Cat 3	660	0	6805	35	1500	90.7333
Cat 4	264	0	828	6408	1500	85.44
Sum	8009	100	8024	6587	4544
User Accuracy (%)	87.9011	100	84.8081	97.2825
Thematic resolution: 2nd coarsest
	Cat 1	Cat 2	Cat 3	Cat 4	Cat 5	Cat 6	Cat 7	Ground-truth pixels	Producer Accuracy (%)
Cat 1	6562	0	213	380	12	19	314	1500	87.4933
Cat 2	0	0	5	0	0	0	0	1	0
Cat 3	248	0	6623	376	49	30	174	1500	88.3067
Cat 4	222	0	333	6669	13	211	52	1500	88.92
Cat 5	89	0	969	99	6229	6	108	1500	83.0533
Cat 6	0	0	34	3	1	7462	0	1500	99.4933
Cat 7	1215	0	45	325	100	0	2160	769	56.1769
Sum	8336	0	8222	7852	6404	7728	2808	8270
User Accuracy (%)	78.7188	0	80.5522	84.9338	97.2673	96.558	76.9231
Thematic resolution: 2nd finest
	Cat 1	Cat 3	Cat 4	Cat 5	Cat 6	Cat 7	Cat 8	Cat 9	Cat 10	Ground-truth pixels	Producer Accuracy (%)
Cat 1	1125	255	50	25	140	0	820	245	10	534	42.1348
Cat 3	10	6514	377	17	34	2	395	98	53	1500	86.8533
Cat 4	0	292	6833	99	89	98	31	19	39	1500	91.1067
Cat 5	0	240	735	5995	0	0	20	380	55	1485	80.7407
Cat 6	0	10	165	20	3835	0	0	75	0	821	93.4227
Cat 7	0	33	10	0	0	6156	0	0	1301	1500	82.08
Cat 8	9	60	39	15	89	0	7210	58	20	1500	96.1333
Cat 9	0	62	1060	0	523	0	25	2105	70	769	54.7464
Cat 10	0	653	23	11	67	1	9	73	6663	1500	88.84
Sum	1144	8119	9292	6182	4777	6257	8510	3053	8211	11109
User Accuracy (%)	98.3392	80.2316	73.5364	96.9751	80.2805	98.3858	84.7239	68.9486	81.1472
Thematic resolution: finest
	Cat 1	Cat 2	Cat 3	Cat 5	Cat 7	Cat 8	Cat 9	Cat 10	Cat 11	Cat 12	Cat 14	Cat 15	Cat 16	Cat 17	Cat 18	Cat 19	Cat 21	GroundTruth	Producer Accuracy (%)
Cat 1	0	0	5	0	0	0	0	0	0	0	0	0	0	0	0	0	0	1	0
Cat 2	0	6255	23	0	14	431	6	0	218	300	0	0	75	13	142	4	19	1500	83.4
Cat 3	0	208	7051	2	4	4	94	0	20	62	0	0	10	20	0	15	10	1500	94.0133
Cat 5	0	310	75	1120	750	35	15	0	65	35	20	0	85	5	140	10	0	533	42.0263
Cat 7	0	82	15	11	6959	6	15	0	76	8	0	0	11	17	6	41	253	1500	92.7867
Cat 8	0	37	24	0	80	6738	59	0	44	65	0	95	11	15	325	0	7	1500	89.84
Cat 9	0	10	0	0	145	745	1415	0	0	135	0	0	294	45	101	5	0	579	48.8774
Cat 10	0	0	0	0	0	0	0	4620	0	0	0	0	5	0	0	0	0	925	99.8919
Cat 11	0	65	0	0	0	120	25	0	840	0	140	0	85	0	0	10	0	257	65.3696
Cat 12	0	411	6	0	389	98	0	2	4	5726	1	3	24	12	156	4	664	1500	76.3467
Cat 14	0	0	0	0	0	0	0	0	85	0	2735	0	0	0	0	0	0	564	96.9858
Cat 15	0	0	0	0	0	102	0	0	0	14	0	6134	0	1250	0	0	0	1500	81.7867
Cat 16	0	185	0	0	35	100	20	0	818	10	0	0	2362	25	50	135	105	769	61.4304
Cat 17	0	1027	137	0	15	17	27	0	34	118	0	0	34	6066	14	11	0	1500	80.88
Cat 18	0	169	8	0	1	49	14	0	51	79	0	0	2	1	7120	6	0	1500	94.9333
Cat 19	0	0	0	0	0	468	3	0	8	8	0	0	0	0	157	6851	5	1500	91.3467
Cat 21	0	320	70	0	1658	0	0	0	0	183	0	0	0	0	14	6	5249	1500	69.9867
Sum	0	9079	7414	1133	10050	8913	1693	4622	2263	6743	2896	6232	2998	7469	8225	7098	6312	18628
User Accuracy (%)	0	68.8953	95.1039	98.8526	69.2438	75.5974	83.5794	99.9567	37.1189	84.9177	94.4406	98.4275	78.7859	81.2157	86.5653	96.5201	83.1591

## Sheet: Dom-Species & Simulated 13-band
Aggregated confusion matrices for simulated 13-band imagery, Dom-Species, Wide
The confusion matrices are aggregated over five validation repetions during which validation pixels were randomly sampled up to a maximum of 1500 pixels per category.
The number of ground-truth pixels gives the number of validation pixels per category for a single validation (in other words they are the rowsums of the confusion matrix / 5)
Thematic resolution: coarsest
	Cat 1	Cat 2	Cat 3	Cat 4	Ground-truth pixels	Producer Accuracy (%)
Cat 1	7028	6	351	115	1500	93.7067
Cat 2	50	135	35	0	44	61.3636
Cat 3	551	1	6785	163	1500	90.4667
Cat 4	43	0	1698	5759	1500	76.7867
Sum	7672	142	8869	6037	4544
User Accuracy (%)	91.6058	95.0704	76.5024	95.3951
Thematic resolution: 2nd coarsest
	Cat 1	Cat 2	Cat 3	Cat 4	Cat 5	Cat 6	Cat 7	Ground-truth pixels	Producer Accuracy (%)
Cat 1	6486	0	330	446	19	76	143	1500	86.48
Cat 2	0	0	5	0	0	0	0	1	0
Cat 3	316	1	6767	169	93	89	65	1500	90.2267
Cat 4	272	0	375	6634	3	154	62	1500	88.4533
Cat 5	1497	0	1439	3	4519	0	42	1500	60.2533
Cat 6	6	0	5	8	18	7463	0	1500	99.5067
Cat 7	895	0	140	530	5	0	2275	769	59.1678
Sum	9472	1	9061	7790	4657	7782	2587	8270
User Accuracy (%)	68.4755	0	74.6827	85.1605	97.0367	95.9008	87.9397
Thematic resolution: 2nd finest
	Cat 1	Cat 3	Cat 4	Cat 5	Cat 6	Cat 7	Cat 8	Cat 9	Cat 10	Ground-truth pixels	Producer Accuracy (%)
Cat 1	1220	230	5	0	255	0	750	165	45	534	45.6929
Cat 3	15	6713	225	32	72	3	255	68	117	1500	89.5067
Cat 4	0	312	6935	94	32	65	16	38	8	1500	92.4667
Cat 5	0	355	210	6500	50	0	25	275	10	1485	87.5421
Cat 6	0	65	150	50	3740	0	0	80	20	821	91.1084
Cat 7	0	10	2166	0	0	4922	0	0	402	1500	65.6267
Cat 8	185	280	4	1	19	0	6982	24	5	1500	93.0933
Cat 9	0	145	520	125	945	0	10	2100	0	769	54.6164
Cat 10	4	1545	293	20	7	0	0	13	5618	1500	74.9067
Sum	1424	9655	10508	6822	5120	4990	8038	2763	6225	11109
User Accuracy (%)	85.6742	69.5287	65.9973	95.28	73.0469	98.6373	86.8624	76.0043	90.249
Thematic resolution: finest
	Cat 1	Cat 2	Cat 3	Cat 5	Cat 7	Cat 8	Cat 9	Cat 10	Cat 11	Cat 12	Cat 14	Cat 15	Cat 16	Cat 17	Cat 18	Cat 19	Cat 21	GroundTruth	Producer Accuracy (%)
Cat 1	0	0	5	0	0	0	0	0	0	0	0	0	0	0	0	0	0	1	0
Cat 2	0	5812	3	4	0	187	85	0	374	481	0	0	179	13	352	0	10	1500	77.4933
Cat 3	0	78	7166	2	6	0	15	1	11	94	41	0	48	28	6	0	4	1500	95.5467
Cat 5	0	65	55	1130	765	5	5	0	265	100	0	0	180	35	35	0	25	533	42.4015
Cat 7	0	61	14	199	7001	8	4	0	9	60	0	0	22	5	29	0	88	1500	93.3467
Cat 8	0	43	21	0	33	6720	121	23	10	80	10	128	54	10	231	0	16	1500	89.6
Cat 9	0	5	0	0	25	223	1890	0	5	65	25	0	195	42	420	0	0	579	65.285
Cat 10	0	0	0	0	0	0	0	4620	0	0	0	0	5	0	0	0	0	925	99.8919
Cat 11	0	85	30	0	0	190	35	30	745	5	95	0	55	5	10	0	0	257	57.9767
Cat 12	0	428	13	39	351	131	1	0	27	5931	7	1	29	70	260	15	197	1500	79.08
Cat 14	0	0	0	0	0	10	0	0	60	0	2750	0	0	0	0	0	0	564	97.5177
Cat 15	0	0	0	0	0	2753	0	0	0	9	0	4514	0	224	0	0	0	1500	60.1867
Cat 16	0	10	5	0	10	25	160	0	919	86	0	0	2060	0	70	415	85	769	53.5761
Cat 17	0	1852	17	5	0	98	0	18	0	30	0	0	11	5288	181	0	0	1500	70.5067
Cat 18	0	446	28	6	203	5	67	1	3	227	0	0	7	87	6374	26	20	1500	84.9867
Cat 19	0	0	0	0	0	68	0	0	9	37	0	0	41	0	6	7319	20	1500	97.5867
Cat 21	0	660	37	0	14	0	0	0	0	168	0	0	5	3	216	9	6388	1500	85.1733
Sum	0	9545	7394	1385	8408	10423	2383	4693	2437	7373	2928	4643	2891	5810	8190	7784	6853	18628
User Accuracy (%)	0	60.8905	96.9164	81.5884	83.2659	64.4728	79.3118	98.4445	30.5704	80.4422	93.9208	97.2216	71.2556	91.0155	77.8266	94.0262	93.2147

## Sheet: Dom-Species & Simulated 8-band
Aggregated confusion matrices for simulated 8-band imagery, Dom-Species, Wide
The confusion matrices are aggregated over five validation repetions during which validation pixels were randomly sampled up to a maximum of 1500 pixels per category.
The number of ground-truth pixels gives the number of validation pixels per category for a single validation (in other words they are the rowsums of the confusion matrix / 5)
Thematic resolution: coarsest
	Cat 1	Cat 2	Cat 3	Cat 4	Ground-truth pixels	Producer Accuracy (%)
Cat 1	7047	5	344	104	1500	93.96
Cat 2	110	55	55	0	44	25
Cat 3	531	3	6870	96	1500	91.6
Cat 4	51	0	1787	5662	1500	75.4933
Sum	7739	63	9056	5862	4544
User Accuracy (%)	91.0583	87.3016	75.8613	96.5882
Thematic resolution: 2nd coarsest
	Cat 1	Cat 2	Cat 3	Cat 4	Cat 5	Cat 6	Cat 7	Ground-truth pixels	Producer Accuracy (%)
Cat 1	6560	0	322	411	32	47	128	1500	87.4667
Cat 2	0	0	5	0	0	0	0	1	0
Cat 3	365	1	6647	222	59	67	139	1500	88.6267
Cat 4	316	4	308	6723	2	135	12	1500	89.64
Cat 5	2722	0	514	14	4204	0	46	1500	56.0533
Cat 6	4	0	11	26	9	7450	0	1500	99.3333
Cat 7	915	0	180	467	10	0	2273	769	59.1157
Sum	10882	5	7987	7863	4316	7699	2598	8270
User Accuracy (%)	60.283	0	83.2227	85.5017	97.405	96.7658	87.4904
Thematic resolution: 2nd finest
	Cat 1	Cat 3	Cat 4	Cat 5	Cat 6	Cat 7	Cat 8	Cat 9	Cat 10	Ground-truth pixels	Producer Accuracy (%)
Cat 1	1125	230	30	15	315	0	835	85	35	534	42.1348
Cat 3	39	6616	290	16	98	7	258	109	67	1500	88.2133
Cat 4	8	277	6944	87	53	61	16	16	38	1500	92.5867
Cat 5	0	350	250	6610	55	0	20	140	0	1485	89.0236
Cat 6	0	70	140	25	3715	0	10	120	25	821	90.4994
Cat 7	8	59	510	0	0	3638	0	0	3285	1500	48.5067
Cat 8	340	193	1	9	20	0	6921	15	1	1500	92.28
Cat 9	0	190	430	100	1090	0	20	2015	0	769	52.4057
Cat 10	8	1366	602	19	2	0	0	16	5487	1500	73.16
Sum	1528	9351	9197	6881	5348	3706	8080	2516	8938	11109
User Accuracy (%)	73.6257	70.7518	75.5029	96.0616	69.4652	98.1651	85.6559	80.0874	61.3896
Thematic resolution: finest
	Cat 1	Cat 2	Cat 3	Cat 5	Cat 7	Cat 8	Cat 9	Cat 10	Cat 11	Cat 12	Cat 14	Cat 15	Cat 16	Cat 17	Cat 18	Cat 19	Cat 21	GroundTruth	Producer Accuracy (%)
Cat 1	0	0	5	0	0	0	0	0	0	0	0	0	0	0	0	0	0	1	0
Cat 2	0	5989	12	4	0	138	54	0	508	346	0	4	210	11	215	0	9	1500	79.8533
Cat 3	0	159	6922	78	77	2	17	0	16	98	38	0	64	15	3	1	10	1500	92.2933
Cat 5	0	65	125	985	900	35	15	0	340	60	0	0	60	20	35	0	25	533	36.9606
Cat 7	0	44	151	314	6760	8	13	0	13	11	0	0	11	5	71	0	99	1500	90.1333
Cat 8	1	29	32	2	12	6602	121	2	14	171	5	78	14	54	342	10	11	1500	88.0267
Cat 9	0	15	0	0	15	260	2020	0	5	310	45	0	125	0	100	0	0	579	69.7755
Cat 10	0	0	0	0	0	0	0	4620	0	0	0	0	5	0	0	0	0	925	99.8919
Cat 11	0	75	25	0	0	135	15	10	755	10	120	0	105	20	5	5	5	257	58.7549
Cat 12	0	305	19	43	329	219	30	0	15	5128	1	8	98	31	1040	45	189	1500	68.3733
Cat 14	0	0	0	0	0	10	0	0	65	0	2745	0	0	0	0	0	0	564	97.3404
Cat 15	0	0	65	0	0	1568	0	0	0	10	0	3672	0	2185	0	0	0	1500	48.96
Cat 16	0	15	5	0	30	25	110	0	1015	90	0	0	2025	0	50	360	120	769	52.6658
Cat 17	0	2082	17	10	1	260	2	23	0	23	0	0	6	5034	42	0	0	1500	67.12
Cat 18	0	142	10	1	156	12	28	0	8	340	0	0	0	93	6646	33	31	1500	88.6133
Cat 19	0	0	0	0	0	214	0	0	0	62	0	0	3	0	0	7193	28	1500	95.9067
Cat 21	0	1316	6	3	12	4	0	0	0	207	0	0	6	7	104	19	5816	1500	77.5467
Sum	1	10236	7394	1440	8292	9492	2425	4655	2754	6866	2954	3762	2732	7475	8653	7666	6343	18628
User Accuracy (%)	0	58.5092	93.6164	68.4028	81.5244	69.5533	83.299	99.2481	27.4147	74.6869	92.9248	97.6077	74.1215	67.3445	76.8057	93.8299	91.6916

## Sheet: Dom-Species composition
The cluster based on the three dominating plant species per ground-truth sample per thematic resolution for the Dom-Species classification.
Plant species are listed in decreasing order of freuquency.
Finest thematic resolution:
Cat 1	Cat 2	Cat 3	Cat 5	Cat 7	Cat 8	Cat 9	Cat 10	Cat 11	Cat 12	Cat 14	Cat 15	Cat 16	Cat 17	Cat 18	Cat 19	Cat 21
Anthriscus sylvestris	Poa trivialis	Holcus lanatus	Urtica dioica	Elytrigia repens	Festuca rubra	Festuca arundinacea	Dactylis glomerata	Phragmites australis	Holcus lanatus	Cladium mariscus	Lolium perenne	Arrhenatherum elatius	Lolium perenne	Agrostis stolonifera	Festuca pratensis	Leucanthemum vulgare
Urtica dioica	Lolium perenne	Festuca rubra	Galium aparine	Anisantha sterilis	Trifolium repens	Dactylis glomerata	Arrhenatherum elatius	Apium nodiflorum	Agrostis capillaris	Symphytum officinale x asperum (S. x uplandicum)	Agrostis stolonifera	Festuca rubra agg	Dactylis glomerata	Holcus lanatus	Phleum pratense agg	Holcus lanatus
Arrhenatherum elatius	Holcus lanatus	Lolium perenne	Poa trivialis	Centaurea nigra	Anisantha sterilis	Alopecurus pratensis	Cirsium arvense	Scrophularia auriculata	Festuca rubra	Pteridium aquilinum	Taraxacum officinale agg	Cirsium arvense	Trifolium repens	Poa trivialis	Trifolium hybridum	Trifolium dubium
	Mentha aquatica	Arrhenatherum elatius	Elytrigia repens	Pteridium aquilinum	Poa trivialis	Festuca rubra	Elytrigia repens	Urtica dioica	Lolium perenne	Schoenus nigricans	Phleum pratense	Dactylis glomerata	Holcus lanatus	Lolium perenne	Lolium multiflorum	Cynosurus cristatus
	Bromus hordeaceus	Alopecurus pratensis	Heracleum sphondylium	Arrhenatherum elatius	Festuca pratensis	Phleum pratense agg	Festuca rubra	Juncus effusus		Mercurialis perennis	Trifolium dubium	Elytrigia repens	Bellis perennis	Ranunculus repens	Poa trivialis	Ranunculus repens
	Trisetum flavescens	Poa trivialis	Anthriscus sylvestris	Heracleum sphondylium	Bromus hordeaceus	Lotus corniculatus	Chaerophyllum temulum	Eupatorium cannabinum		Carex panicea	Poa pratensis agg	Equisetum arvense	Trifolium pratense	Trifolium repens	Festuca rubra	Dactylis glomerata
	Anthriscus sylvestris	Trisetum flavescens	Mercurialis perennis	Poa trivialis	Cirsium arvense		Phleum pratense agg			Phragmites australis		Centaurea nigra		Festuca rubra	Phleum pratense	Arrhenatherum elatius
	Dactylis glomerata	Agrostis stolonifera	Rumex obtusifolius	Vulpia bromoides	Elytrigia repens		Rubus caesius			Urtica dioica		Poa trivialis			Taraxacum officinale agg
			Lamium album	Mercurialis perennis	Dactylis glomerata		Holcus lanatus			Anthriscus sylvestris
					Carex panicea					Festuca rubra
					Cynosurus cristatus					Valeriana officinalis
					Phleum pratense					Elytrigia repens
					Agrostis capillaris
					Agrostis stolonifera
2nd finest thematic resolution:
Cat 1	Cat 3	Cat 4	Cat 5	Cat 6	Cat 7	Cat 8	Cat 9	Cat 10
Urtica dioica	Holcus lanatus	Festuca rubra	Dactylis glomerata	Phragmites australis	Lolium perenne	Sparganium erectum	Arrhenatherum elatius	Lolium perenne
Galium aparine	Poa trivialis	Poa trivialis	Arrhenatherum elatius	Cladium mariscus	Agrostis stolonifera	Epilobium hirsutum	Elytrigia repens	Poa trivialis
Poa trivialis	Lolium perenne	Phleum pratense agg	Festuca arundinacea	Apium nodiflorum	Taraxacum officinale agg	Elytrigia repens	Centaurea nigra	Dactylis glomerata
Elytrigia repens	Agrostis stolonifera	Trifolium repens	Festuca rubra	Scrophularia auriculata	Phleum pratense	Festuca pratensis	Trisetum flavescens	Trifolium repens
Anthriscus sylvestris	Leucanthemum vulgare	Anisantha sterilis	Cirsium arvense	Urtica dioica	Trifolium dubium	Centaurea nigra	Festuca rubra agg	Holcus lanatus
Symphytum officinale x asperum (S. x uplandicum)	Agrostis capillaris	Festuca arundinacea	Elytrigia repens	Juncus effusus	Poa pratensis agg	Pteridium aquilinum	Cirsium arvense	Bellis perennis
Epilobium hirsutum	Mentha aquatica	Festuca pratensis	Lotus corniculatus	Eupatorium cannabinum	Poa annua	Anisantha sterilis	Poa trivialis	Trifolium pratense
Heracleum sphondylium	Festuca rubra	Agrostis stolonifera	Alopecurus pratensis	Valeriana officinalis	Festuca arundinacea	Phleum pratense agg	Dactylis glomerata
Equisetum arvense	Bromus hordeaceus	Lolium multiflorum	Chaerophyllum temulum		Phleum pratense agg	Equisetum arvense	Equisetum arvense
Arrhenatherum elatius	Trifolium dubium	Heracleum sphondylium	Phleum pratense agg			Trifolium hybridum	Anisantha sterilis
Solanum dulcamara	Arrhenatherum elatius	Ranunculus repens	Rubus caesius			Cladium mariscus
Mercurialis perennis	Trisetum flavescens	Bromus hordeaceus	Holcus lanatus			Typha latifolia
Rumex obtusifolius	Trifolium repens	Phleum pratense	Bromus hordeaceus			Rubus fruticosus agg
Lamium album	Anthriscus sylvestris	Cirsium arvense				Alopecurus pratensis
	Alopecurus pratensis	Elytrigia repens				Festuca arundinacea
	Cynosurus cristatus	Holcus lanatus				Apium nodiflorum
		Arrhenatherum elatius				Mercurialis perennis
		Carex panicea				Schoenus nigricans
		Cynosurus cristatus				Geranium robertianum
		Agrostis capillaris				Solanum dulcamara
		Dactylis glomerata				Rubus caesius
						Ranunculus repens
						Cynosurus cristatus
						Taraxacum officinale agg
						Carex panicea
						Agrostis stolonifera
						Vulpia bromoides
						Festuca rubra
						Holcus lanatus
						Juncus effusus
						Phragmites australis
						Mentha aquatica
						Phalaris arundinacea
						Arrhenatherum elatius
						Dactylis glomerata
						Spirodela polyrhiza
						Urtica dioica
						Valeriana officinalis
2nd coarsest thematic resolution:
Cat 1	Cat 2	Cat 3	Cat 4	Cat 5	Cat 6	Cat 7
Urtica dioica	Arrhenatherum elatius	Holcus lanatus	Festuca rubra	Dactylis glomerata	Lolium perenne	Arrhenatherum elatius
Epilobium hirsutum	Anthriscus sylvestris	Poa trivialis	Anisantha sterilis	Arrhenatherum elatius	Poa trivialis	Elytrigia repens
Phragmites australis	Heracleum sphondylium	Lolium perenne	Poa trivialis	Festuca arundinacea	Trifolium repens	Centaurea nigra
Sparganium erectum	Urtica dioica	Agrostis stolonifera	Phleum pratense agg	Festuca rubra	Dactylis glomerata	Trisetum flavescens
Elytrigia repens		Leucanthemum vulgare	Festuca arundinacea	Lolium perenne	Agrostis stolonifera	Festuca rubra agg
Festuca pratensis		Agrostis capillaris	Trifolium repens	Cirsium arvense	Taraxacum officinale agg	Cirsium arvense
Galium aparine		Mentha aquatica	Festuca pratensis	Elytrigia repens	Phleum pratense	Poa trivialis
Poa trivialis		Festuca rubra	Ranunculus repens	Lotus corniculatus	Trifolium dubium	Dactylis glomerata
Equisetum arvense		Bromus hordeaceus	Lolium multiflorum	Alopecurus pratensis	Holcus lanatus	Equisetum arvense
Pteridium aquilinum		Trifolium dubium	Heracleum sphondylium	Chaerophyllum temulum	Poa pratensis agg	Vulpia bromoides
Cladium mariscus		Arrhenatherum elatius	Bromus hordeaceus	Phleum pratense agg	Poa annua	Anisantha sterilis
Symphytum officinale x asperum (S. x uplandicum)		Trisetum flavescens	Cynosurus cristatus	Rubus caesius	Festuca arundinacea
Trifolium hybridum		Trifolium repens	Phleum pratense	Holcus lanatus	Bellis perennis
Apium nodiflorum		Anthriscus sylvestris	Elytrigia repens	Trifolium pratense	Phleum pratense agg
Typha latifolia		Alopecurus pratensis	Cirsium arvense	Bromus hordeaceus
Rubus fruticosus agg		Cynosurus cristatus	Holcus lanatus
Solanum dulcamara			Agrostis stolonifera
Phleum pratense agg			Arrhenatherum elatius
Alopecurus pratensis			Carex panicea
Mercurialis perennis			Agrostis capillaris
Heracleum sphondylium			Dactylis glomerata
Schoenus nigricans
Geranium robertianum
Rubus caesius
Anthriscus sylvestris
Juncus effusus
Scrophularia auriculata
Taraxacum officinale agg
Carex panicea
Eupatorium cannabinum
Festuca arundinacea
Agrostis stolonifera
Rumex obtusifolius
Lamium album
Festuca rubra
Valeriana officinalis
Mentha aquatica
Phalaris arundinacea
Dactylis glomerata
Ranunculus repens
Spirodela polyrhiza
Coarsest thematic resolution:
Cat 1	Cat 2	Cat 3	Cat 4
Arrhenatherum elatius	Arrhenatherum elatius	Holcus lanatus	Lolium perenne
Urtica dioica	Anthriscus sylvestris	Poa trivialis	Dactylis glomerata
Festuca rubra	Heracleum sphondylium	Lolium perenne	Trifolium repens
Dactylis glomerata	Urtica dioica	Agrostis stolonifera	Agrostis stolonifera
Elytrigia repens		Festuca rubra	Taraxacum officinale agg
Epilobium hirsutum		Leucanthemum vulgare	Phleum pratense
Festuca arundinacea		Agrostis capillaris	Trifolium dubium
Phragmites australis		Trifolium repens	Holcus lanatus
Festuca pratensis		Mentha aquatica	Poa pratensis agg
Sparganium erectum		Ranunculus repens	Poa annua
Phleum pratense agg		Urtica dioica	Festuca arundinacea
Anisantha sterilis		Bromus hordeaceus	Bellis perennis
Centaurea nigra		Arrhenatherum elatius	Trifolium pratense
Poa trivialis		Trifolium dubium	Phleum pratense agg
Galium aparine		Trisetum flavescens
Equisetum arvense		Cynosurus cristatus
Pteridium aquilinum		Anthriscus sylvestris
Cladium mariscus		Alopecurus pratensis
Cirsium arvense		Rumex obtusifolius
Alopecurus pratensis		Dactylis glomerata
Symphytum officinale x asperum (S. x uplandicum)
Heracleum sphondylium
Trifolium hybridum
Apium nodiflorum
Trisetum flavescens
Trifolium repens
Festuca rubra agg
Lolium multiflorum
Typha latifolia
Rubus fruticosus agg
Solanum dulcamara
Mercurialis perennis
Bromus hordeaceus
Rubus caesius
Lotus corniculatus
Schoenus nigricans
Chaerophyllum temulum
Phleum pratense
Carex panicea
Geranium robertianum
Juncus effusus
Scrophularia auriculata
Taraxacum officinale agg
Agrostis stolonifera
Cynosurus cristatus
Eupatorium cannabinum
Vulpia bromoides
Lamium album
Agrostis capillaris
Anthriscus sylvestris
Valeriana officinalis
Mentha aquatica
Phalaris arundinacea
Ranunculus repens
Spirodela polyrhiza
Holcus lanatus
