# Supplementary material for: Classifying grass-dominated habitats from remotely sensed data: The influence of spectral resolution, acquisition time and the vegetation classification system on accuracy and thematic resolution
Source: Sci Total Environ. 2020 Apr 1;711:134584. doi: 10.1016/j.scitotenv.2019.134584 (PMC7014585; doi:10.1016/j.scitotenv.2019.134584)
Supplement: Supplementary Data 5 [file mmc5.xlsx]

## Sheet: Confusion matrices
Appendix P: Confusion matrices for the field spectroscopy data per month
For a brief description of the vegetation categories, see sheet Plant species in this file.
Producer accuracy: the number of correctly predicted samples per category / the number of all samples per category * 100.
User accuracy: the number of correctly predicted samples per category / the number of samples predicted per category * 100.
Columns in the confusion matrices denote the ground-truth data; rows the predicted data.
Confusion matrix September
	Cat 1	Cat 2	Sum	User accuracy (%)
Cat 1	53	1	54	98.1481
Cat 2	2	76	78	97.4359
Sum	55	77	132
Producer accuracy (%)	96.3636	98.7013
Confusion matrix August
	Cat 1	Cat 2	Sum	User accuracy (%)
Cat 1	10	0	10	100
Cat 2	2	18	20	90
Sum	12	18	30
Producer accuracy (%)	83	100
Confusion matrix July
	Cat 1	Cat 3	Cat 2	Cat 4	Cat 5	Cat 6	Cat 7	Cat 8	Cat 9	Cat 10	Sum	User accuracy (%)
Cat 1	30	0	0	1	3	1	1	0	2	1	39	77
Cat 3	0	17	0	1	0	0	0	2	0	0	20	85
Cat 2	0	0	21	0	0	0	0	0	0	0	21	100
Cat 4	0	1	0	28	0	0	0	0	1	0	30	93
Cat 5	0	1	0	1	15	0	0	2	1	0	20	75
Cat 6	0	1	0	0	0	13	0	0	0	0	14	93
Cat 7	0	0	0	0	0	0	19	0	0	1	20	95
Cat 8	0	4	0	0	0	0	0	35	0	1	40	88
Cat 9	2	0	1	0	0	0	1	1	14	1	20	70
Cat 10	0	0	0	0	0	0	0	4	0	16	20	80
Sum	32	24	22	31	18	14	21	44	18	20	244
Producer accuracy (%)	94	71	95	90	83	93	90	80	78	80
Confusion matrix June
	Cat 1	Cat 2	Cat 4	Cat 5	Cat 6	Cat 7	Cat 3 + Cat 8	Cat 9	Cat 10	Sum	User accuracy (%)
Cat 1	30	5	0	2	1	0	0	1	1	40	75
Cat 2	1	17	0	1	0	1	0	0	0	20	85
Cat 4	0	1	21	0	1	0	4	1	0	28	75
Cat 5	0	2	2	10	2	0	3	1	0	20	50
Cat 6	0	0	1	2	25	0	3	2	0	33	75.7576
Cat 7	1	1	0	0	0	28	0	0	0	30	93.3333
Cat 3 + Cat 8	0	0	3	2	5	0	37	2	1	50	74
Cat 9	2	1	1	2	0	0	1	22	1	30	73.3333
Cat 10	0	0	0	0	2	2	1	1	14	20	70
Sum	34	27	28	19	36	31	49	30	17	271
Producer accuracy (%)	88.2353	62.963	75	52.6316	69.4444	90.3226	75.5102	73.3333	82.3529
Confusion matrix May
	Cat 11	Cat 3	Cat 12	Cat 7	Cat 13	Cat 5 + Cat 8	Cat 10	Sum	User accuracy (%)
Cat 11	18	0	0	0	0	0	0	18	100
Cat 3	0	18	0	0	0	3	0	21	85.7143
Cat 12	0	1	29	0	0	1	0	31	93.5484
Cat 7	0	0	0	25	0	0	0	25	100
Cat 13	1	0	0	0	8	1	1	11	72.7273
Cat 5 + Cat 8	0	8	2	1	1	40	3	55	72.7273
Cat 10	0	0	1	0	0	1	9	11	81.8182
Sum	19	27	32	26	9	46	13	172
Producer accuracy (%)	94.7368	66.6667	90.625	96.1538	88.8889	86.9565	69.2308

## Sheet: Plant species
Summary description of the vegetation categories
Per category, all plant species with a percentage cover of >= 15% are given.
The cover values were averaged over all samples per category
Category	Species	Cover (%)
Cat 1	Arrhenatherum elatius	58
Cat 2	Dactylis glomerata	51
Cat 3	Festuca pratensis	45
	Festuca rubra agg.	16.5
Cat 4	Festuca arundinacea	77
Cat 5	Festuca rubra agg.	72.5
Cat 6	Festuca rubra agg.	40
	Plantago lanceolata	25
Cat 7	Urtica dioica	77
Cat 8	Lolium perenne	48.25
Cat 9	Plantago lanceolata	29
	Medicago arabica	20
	Holcus lanatus	22.5
	Lolium perenne	19
Cat 10	Trifolium repens	16
	Lolium multiflorum	16
Cat 11	Rubus fruticosus agg	100
Cat 12	Agrostis stolonifera	40
	Poa pratensis agg.	21
	Alopecurus pratensis	16
Cat 13	Urtica dioica	36
	Epilobium hirsutum	30
